# Supplementary material for: ﻿Two new pendulous epiphytic Columnea L. (Gesneriaceae) species from the Chocó forests of the Northern Andes
Source: PhytoKeys. 2022 May 16;196:49–61. doi: 10.3897/phytokeys.196.79673 (PMC9849004; doi:10.3897/phytokeys.196.79673)
Supplement: XML Treatment for Columnea fluidifolia [file phytokeys.196.79673-treatment1.xml]

<!DOCTYPE tp:taxon-treatment
  PUBLIC "-//TaxonX//DTD Taxonomic Treatment Publishing DTD v0 20100105//EN" "tax-treatment-NSO.dtd">
<tp:taxon-treatment xmlns:tp="http://www.plazi.org/taxpub"><tp:treatment-meta><kwd-group><label>Taxon classification</label><kwd>
              <named-content content-type="kingdom">Plantae</named-content>
            </kwd><kwd>
              <named-content content-type="order">Lamiales</named-content>
            </kwd><kwd>
              <named-content content-type="family">Gesneriaceae</named-content>
            </kwd></kwd-group><mixed-citation publication-type="journal"><person-group><name><surname>Tobar</surname><given-names>Francisco</given-names></name><name><surname>Smith</surname><given-names>James F.</given-names></name><name><surname>Clark</surname><given-names>John L.</given-names></name></person-group><article-title>﻿Two new pendulous epiphytic <italic><tp:taxon-name><tp:taxon-name-part taxon-name-part-type="genus" reg="Columnea">Columnea</tp:taxon-name-part></tp:taxon-name></italic> L. (<tp:taxon-name><tp:taxon-name-part taxon-name-part-type="family">Gesneriaceae</tp:taxon-name-part></tp:taxon-name>) species from the Chocó forests of the Northern Andes</article-title><source>PhytoKeys</source><day>16</day><month>05</month><year>2022</year><volume>196</volume><fpage>49</fpage><lpage>61</lpage><pub-id pub-id-type="doi">10.3897/phytokeys.196.79673</pub-id></mixed-citation></tp:treatment-meta><tp:nomenclature><label>﻿</label><tp:taxon-name>
            <object-id xmlns:xlink="http://www.w3.org/1999/xlink" content-type="arpha" xlink:type="simple">078AF250-231E-51F8-AFAB-447BCD8A1B72</object-id>
            <tp:taxon-name-part taxon-name-part-type="genus" reg="Columnea">Columnea</tp:taxon-name-part>
            <tp:taxon-name-part taxon-name-part-type="species" reg="fluidifolia">fluidifolia</tp:taxon-name-part>
            <object-id xmlns:xlink="http://www.w3.org/1999/xlink" content-type="ipni" xlink:type="simple">urn:lsid:ipni.org:names:77297807-1</object-id>
          </tp:taxon-name><tp:taxon-authority>J.L.Clark &amp; F.Tobar</tp:taxon-authority><tp:taxon-status xmlns:xlink="http://www.w3.org/1999/xlink" xlink:type="simple">sp. nov.</tp:taxon-status><xref ref-type="fig" rid="F2">Figs 2</xref><xref ref-type="fig" rid="F3">, 3</xref></tp:nomenclature><tp:treatment-sec sec-type="material" id="SECID0EVPAC"><title>Type.</title><p>Ecuador. Pichincha: cantón Quito, parroquia Pacto, primary road between the town of Pacto and Mashpi Lodge, <named-content xmlns:xlink="http://www.w3.org/1999/xlink" content-type="dwc:verbatimCoordinates" xlink:type="simple"><named-content content-type="geo-json" specific-use="{&#34;type&#34;:&#34;Point&#34;,&#34;coordinates&#34;:[-78.820722,0.163694]}" id="NCID0E5PAC" xlink:type="simple">0°9'49.3"N, 78°49'14.6"W</named-content></named-content>, 1662 m, 15 Mar 2019, <italic>J.L. Clark &amp; L. Jost 16286</italic> (holotype: <abbrev xmlns:xlink="http://www.w3.org/1999/xlink" xlink:title="United States National Herbarium" id="ABBRID0EGAAE" xlink:type="simple">US</abbrev>; isotypes: <named-content xmlns:xlink="http://www.w3.org/1999/xlink" content-type="dwc:institutional_code" xlink:title="Universidad Estatal Amazónica" xlink:href="http://grbio.org/institution/universidad-estatal-amaz%C3%B3nica" xlink:type="simple">ECUAMZ</named-content>, <named-content xmlns:xlink="http://www.w3.org/1999/xlink" content-type="dwc:institutional_code" xlink:title="Pontificia Universidad Católica del Ecuador" xlink:href="http://grbio.org/institution/pontificia-universidad-cat%C3%B3lica-del-ecuador" xlink:type="simple">QCA</named-content>, <named-content xmlns:xlink="http://www.w3.org/1999/xlink" content-type="dwc:institutional_code" xlink:title="Marie Selby Botanical Gardens" xlink:href="http://grbio.org/institution/marie-selby-botanical-gardens" xlink:type="simple">SEL</named-content>).</p></tp:treatment-sec><tp:treatment-sec sec-type="diagnosis" id="SECID0EWAAE"><title>Diagnosis.</title><p>Similar to <italic><tp:taxon-name><tp:taxon-name-part taxon-name-part-type="genus" reg="Columnea">Columnea</tp:taxon-name-part><tp:taxon-name-part taxon-name-part-type="species" reg="ceticeps">ceticeps</tp:taxon-name-part></tp:taxon-name></italic>, differing in calyx and corolla uniformly orange (vs. calyx green and corolla bright red in <italic><tp:taxon-name><tp:taxon-name-part taxon-name-part-type="genus" reg="Columnea">C.</tp:taxon-name-part><tp:taxon-name-part taxon-name-part-type="species" reg="ceticeps">ceticeps</tp:taxon-name-part></tp:taxon-name></italic>) and corolla shallowly bilabiate (vs. deeply bilabiate in <italic><tp:taxon-name><tp:taxon-name-part taxon-name-part-type="genus" reg="Columnea">C.</tp:taxon-name-part><tp:taxon-name-part taxon-name-part-type="species" reg="ceticeps">ceticeps</tp:taxon-name-part></tp:taxon-name></italic>).</p></tp:treatment-sec><tp:treatment-sec sec-type="description" id="SECID0E4BAE"><title>Description.</title><p>Epiphytic herb with elongate pendent shoots, 1.0–1.5 m long, red-brown, with zigzag appearance, densely pilose with gold-colored multicellular trichomes; internodes 2.0–4.0 cm long. Petioles 0.2–0.4 cm long, pilose with multicellular trichomes; leaves opposite, pairs either strongly anisophyllous or isophyllous, sometimes anisophyllous and isophyllous on the same shoot, larger leaf 9.5–10.5 cm long, 3.9–4.5 cm wide, ovate-elliptic, apex long acuminate, base slightly oblique, lateral veins 5–8 per side, adaxially dark-green, with multicellular white-transparent trichomes, abaxially light-green, densely pilose with multicellular white transparent trichomes, more densely pubescent on veins, margin serrulate; smaller leaf 1.3–1.9 cm long, 0.2–0.3 cm wide, lateral veins 2–3 per side, petiole 0.1–0.2 cm long, otherwise similar to larger leaf. Inflorescence reduced to a single axillary flower; bracts not seen, presumably caducous. Pedicels 2.6–3.7 cm long, bright orange, densely pilose with multicellular rust-colored trichomes. Calyx loosely clasping corolla, uniformly bright orange, lobes 2.6–4.2 cm long, 0.4–0.6 cm wide, oblong to narrowly-elliptic, apex acuminate to obtusely acuminate, exterior pilose, with multicellular rust-colored trichomes, more pubescent on veins and margins, interior glabrous, margin serrulate. Corolla 4.5–4.9 cm long, 0.6–0.8 cm at widest point, tubular throughout, inflated near center, slightly gibbous at the base, 0.6–0.7 cm wide before the limb, 0.2–0.4 cm at narrowest point of the base, bright orange externally, densely pubescent with multicellular rust-colored trichomes, interior with short white trichomes; ventral and lateral lobes reflexed, ventral lobe narrowly triangular to oblong, 0.4–0.5 cm long 0.2–0.3 cm wide, dorsal lobes fused, 0.2–0.3 cm long, 0.4–0.5 cm wide, lateral lobes triangular to narrowly triangular, 0.2–0.3 cm long, 0.2–0.3 cm wide. Filaments ca. 4.5 cm long, connate at base for 0.3 cm and adnate to corolla, anthers ca. 1.0 mm long, 1.0 mm wide, included in the corolla throat, quadrangular. Ovary ca. 4.0 mm long, conical, densely pubescent, with multicellular transparent trichomes; style 3.5–4.0 cm long, white with yellow apex, glabrescent; stigma unlobed, papillate, included in corolla tube. Nectary a bilobed dorsal gland. Fruit an indehiscent succulent berry, globose, distally acuminate, uniformly white, pilose; seeds not seen.</p></tp:treatment-sec><tp:treatment-sec sec-type="phenology" id="SECID0ECCAE"><title>Phenology.</title><p>Flowering during June, August, and November. Mature fruits observed in June.</p></tp:treatment-sec><tp:treatment-sec sec-type="etymology" id="SECID0EHCAE"><title>Etymology.</title><p>The phyllotaxy in most neotropical <tp:taxon-name><tp:taxon-name-part taxon-name-part-type="family">Gesneriaceae</tp:taxon-name-part></tp:taxon-name> is opposite with pairs that are either equal in size (isophyllous) or strongly unequal in size (anisophyllous). The leaves in <italic><tp:taxon-name><tp:taxon-name-part taxon-name-part-type="genus" reg="Columnea">C.</tp:taxon-name-part><tp:taxon-name-part taxon-name-part-type="species" reg="fluidifolia">fluidifolia</tp:taxon-name-part></tp:taxon-name></italic> are unusual for having anisophyllous leaf pairs (Fig. <xref ref-type="fig" rid="F2">2B</xref>) and isophyllous leaf pairs (Fig. <xref ref-type="fig" rid="F2">2C</xref>) on the same shoot. The specific epithet reflects the remarkable variability of this vegetative character in <italic><tp:taxon-name><tp:taxon-name-part taxon-name-part-type="genus" reg="Columnea">C.</tp:taxon-name-part><tp:taxon-name-part taxon-name-part-type="species" reg="fluidifolia">fluidifolia</tp:taxon-name-part></tp:taxon-name></italic>.</p><fig id="F2" position="float" orientation="portrait"><object-id xmlns:xlink="http://www.w3.org/1999/xlink" content-type="doi" xlink:type="simple">10.3897/phytokeys.196.79673.figure2</object-id><object-id xmlns:xlink="http://www.w3.org/1999/xlink" content-type="arpha" xlink:type="simple">CA24EEF8-8002-54CA-B22F-BD81D60E7D3E</object-id><label>Figure 2.</label><caption><p><italic><tp:taxon-name><tp:taxon-name-part taxon-name-part-type="genus" reg="Columnea">Columnea</tp:taxon-name-part><tp:taxon-name-part taxon-name-part-type="species" reg="fluidifolia">fluidifolia</tp:taxon-name-part></tp:taxon-name></italic> J.L.Clark &amp; F.Tobar <bold>A</bold> lateral view of mature flower <bold>B</bold> anisophyllous leaf pairs <bold>C</bold> isophyllous leaf pairs (base &amp; apex) and anisophyllous leaf pairs (middle) <bold>D</bold> immature berry <bold>E</bold> mature berry (<bold>A, B, D</bold> from <italic>J.L. Clark 16286</italic><bold>C, E</bold> from <italic>A.J. Perez &amp; F. Tobar sn</italic>). Photos <bold>A, B, D</bold> by J.L. Clark &amp; <bold>C, E</bold> by F. Tobar.</p></caption><graphic xmlns:xlink="http://www.w3.org/1999/xlink" xlink:href="phytokeys-196-049_article-79673__-g002.jpg" position="float" orientation="portrait" xlink:type="simple" id="oo_683752.jpg"><uri content-type="original_file" xlink:type="simple">https://binary.pensoft.net/fig/683752</uri></graphic></fig></tp:treatment-sec><tp:treatment-sec sec-type="distribution" id="SECID0E5EAE"><title>Distribution and preliminary assessment of conservation status.</title><p><italic><tp:taxon-name><tp:taxon-name-part taxon-name-part-type="genus" reg="Columnea">Columnea</tp:taxon-name-part><tp:taxon-name-part taxon-name-part-type="species" reg="fluidifolia">fluidifolia</tp:taxon-name-part></tp:taxon-name></italic> is endemic to the northwestern Andean slopes of Ecuador. The only known populations are located in the Mashpi-Pachijal conservation area, in the northwestern province of Pichincha (Fig. <xref ref-type="fig" rid="F1">1</xref>). The Mashpi-Pachijal conservation area is located in the broadly defined ecoregion referred to as the Chocó Biogeographic Region or the Tumbes-Chocó-Magdalena biodiversity hotspot. According to the vegetation classification system by the Ecosystems of Continental Ecuador (<xref ref-type="bibr" rid="B7">MAE 2012</xref>), the vegetation is classified as <italic>Bosque siempreverde piemontano de Cordillera Occidental de los Andes</italic> (<italic>BsPn01</italic>) (premontane evergreen forest) and represents a narrow band between 300 and 1400 meters, that ranges from the Esmeraldas province in the north to the Santo Domingo de los Tsáchilas province in the south. Most remnants of this vegetation have been converted to agriculture crops or livestock. Fewer than 40 individuals of <italic><tp:taxon-name><tp:taxon-name-part taxon-name-part-type="genus" reg="Columnea">C.</tp:taxon-name-part><tp:taxon-name-part taxon-name-part-type="species" reg="fluidfolia">fluidfolia</tp:taxon-name-part></tp:taxon-name></italic> are known, with a majority in the privately owned reserves of Mashpi and Amagusa. Additional populations of <italic><tp:taxon-name><tp:taxon-name-part taxon-name-part-type="genus" reg="Columnea">C.</tp:taxon-name-part><tp:taxon-name-part taxon-name-part-type="species" reg="fluidifolia">fluidifolia</tp:taxon-name-part></tp:taxon-name></italic> are known along the primary road that connects the two reserves. Based on the available information and according to the IUCN Red List criteria (<xref ref-type="bibr" rid="B5">IUCN 2012</xref>; <xref ref-type="bibr" rid="B6">IUCN Standards and Petitions Committee 2019</xref>) <italic><tp:taxon-name><tp:taxon-name-part taxon-name-part-type="genus" reg="Columnea">C.</tp:taxon-name-part><tp:taxon-name-part taxon-name-part-type="species" reg="fluidifolia">fluidifolia</tp:taxon-name-part></tp:taxon-name></italic> is preliminarily assessed as Critically Endangered (<abbrev xmlns:xlink="http://www.w3.org/1999/xlink" xlink:title="Critically Endangered" id="ABBRID0EEHAE" xlink:type="simple">CR</abbrev>) based on an <abbrev xmlns:xlink="http://www.w3.org/1999/xlink" xlink:title="extent of occurrence" id="ABBRID0EIHAE" xlink:type="simple">EOO</abbrev> &lt; 100 km<sup>2</sup> (B1), limited geographic range (criteria B1 + 2a, b), and restricted population of fewer than 50 individuals (D).</p><fig id="F3" position="float" orientation="portrait"><object-id xmlns:xlink="http://www.w3.org/1999/xlink" content-type="doi" xlink:type="simple">10.3897/phytokeys.196.79673.figure3</object-id><object-id xmlns:xlink="http://www.w3.org/1999/xlink" content-type="arpha" xlink:type="simple">8DC0D4B8-5860-5ED0-A30D-56D872B51171</object-id><label>Figure 3.</label><caption><p><italic><tp:taxon-name><tp:taxon-name-part taxon-name-part-type="genus" reg="Columnea">Columnea</tp:taxon-name-part><tp:taxon-name-part taxon-name-part-type="species" reg="fluidifolia">fluidifolia</tp:taxon-name-part></tp:taxon-name></italic> J.L.Clark &amp; F.Tobar <bold>A</bold> pendent shoot <bold>B</bold> lateral view of flower <bold>C</bold> bilobed dorsal nectary gland and ovary <bold>D</bold> mature calyx with style <bold>E</bold> stomatomorphic stigma <bold>F</bold> corolla opened featuring mature anthers <bold>G</bold> mature corolla. Illustration by M.J. Gavilanes.</p></caption><graphic xmlns:xlink="http://www.w3.org/1999/xlink" xlink:href="phytokeys-196-049_article-79673__-g003.jpg" position="float" orientation="portrait" xlink:type="simple" id="oo_683753.jpg"><uri content-type="original_file" xlink:type="simple">https://binary.pensoft.net/fig/683753</uri></graphic></fig></tp:treatment-sec><tp:treatment-sec sec-type="comments" id="SECID0EUIAE"><title>Comments.</title><p><italic><tp:taxon-name><tp:taxon-name-part taxon-name-part-type="genus" reg="Columnea">Columnea</tp:taxon-name-part><tp:taxon-name-part taxon-name-part-type="species" reg="fluidifolia">fluidifolia</tp:taxon-name-part></tp:taxon-name></italic> differs from most <italic><tp:taxon-name><tp:taxon-name-part taxon-name-part-type="genus" reg="Columnea">Columnea</tp:taxon-name-part></tp:taxon-name></italic> by the presence of pendent elongate shoots and paired leaves that are both anisophyllous (Fig. <xref ref-type="fig" rid="F2">2A</xref>) and isophyllous (Fig. <xref ref-type="fig" rid="F2">2B</xref>). In addition, the shallowly bilabiate to tubular corolla and relatively large leaves (&gt; 4 cm long) are not typical for other <italic><tp:taxon-name><tp:taxon-name-part taxon-name-part-type="genus" reg="Columnea">Columnea</tp:taxon-name-part></tp:taxon-name></italic> with pendent elongate shoots. In contrast, most <italic><tp:taxon-name><tp:taxon-name-part taxon-name-part-type="genus" reg="Columnea">Columnea</tp:taxon-name-part></tp:taxon-name></italic> with pendent elongate shoots have corollas that are deeply bilabiate and small leaves (&lt; 4 cm long). <italic><tp:taxon-name><tp:taxon-name-part taxon-name-part-type="genus" reg="Columnea">Columnea</tp:taxon-name-part><tp:taxon-name-part taxon-name-part-type="species" reg="fluidifolia">fluidifolia</tp:taxon-name-part></tp:taxon-name></italic> is similar to <italic><tp:taxon-name><tp:taxon-name-part taxon-name-part-type="genus" reg="Columnea">C.</tp:taxon-name-part><tp:taxon-name-part taxon-name-part-type="species" reg="ceticeps">ceticeps</tp:taxon-name-part></tp:taxon-name></italic>. The calyx lobes and corolla are orange in <italic><tp:taxon-name><tp:taxon-name-part taxon-name-part-type="genus" reg="Columnea">C.</tp:taxon-name-part><tp:taxon-name-part taxon-name-part-type="species" reg="fluidifolia">fluidifolia</tp:taxon-name-part></tp:taxon-name></italic> (Fig. <xref ref-type="fig" rid="F2">2</xref>). In contrast, the calyx lobes are green, and the corolla is bright orange in <italic><tp:taxon-name><tp:taxon-name-part taxon-name-part-type="genus" reg="Columnea">C.</tp:taxon-name-part><tp:taxon-name-part taxon-name-part-type="species" reg="ceticeps">ceticeps</tp:taxon-name-part></tp:taxon-name></italic> (Fig. <xref ref-type="fig" rid="F4">4</xref>). The corolla tube in <italic><tp:taxon-name><tp:taxon-name-part taxon-name-part-type="genus" reg="Columnea">C.</tp:taxon-name-part><tp:taxon-name-part taxon-name-part-type="species" reg="fluidifolia">fluidifolia</tp:taxon-name-part></tp:taxon-name></italic> is nearly tubular without the presence of a bilabiate limb (Figs <xref ref-type="fig" rid="F2">2</xref>, <xref ref-type="fig" rid="F3">3</xref>). In contrast, the corolla tube in <italic><tp:taxon-name><tp:taxon-name-part taxon-name-part-type="genus" reg="Columnea">C.</tp:taxon-name-part><tp:taxon-name-part taxon-name-part-type="species" reg="ceticeps">ceticeps</tp:taxon-name-part></tp:taxon-name></italic> is deeply bilabiate (Fig. <xref ref-type="fig" rid="F4">4</xref>).</p><fig id="F4" position="float" orientation="portrait"><object-id xmlns:xlink="http://www.w3.org/1999/xlink" content-type="doi" xlink:type="simple">10.3897/phytokeys.196.79673.figure4</object-id><object-id xmlns:xlink="http://www.w3.org/1999/xlink" content-type="arpha" xlink:type="simple">9653FC46-5156-5768-8C40-AF24C36FD0A7</object-id><label>Figure 4.</label><caption><p><italic><tp:taxon-name><tp:taxon-name-part taxon-name-part-type="genus" reg="Columnea">Columnea</tp:taxon-name-part><tp:taxon-name-part taxon-name-part-type="species" reg="ceticeps">ceticeps</tp:taxon-name-part></tp:taxon-name></italic> J.L.Clark &amp; J.F.Sm. <bold>A</bold> mature flower <bold>B</bold> pendent shoot <bold>C</bold> deeply bilabiate corolla <bold>D</bold> calyx lobes (<bold>A–D</bold> from <italic>J.L. Clark 12950</italic><bold>D</bold> photos by J.L. Clark.</p></caption><graphic xmlns:xlink="http://www.w3.org/1999/xlink" xlink:href="phytokeys-196-049_article-79673__-g004.jpg" position="float" orientation="portrait" xlink:type="simple" id="oo_683754.jpg"><uri content-type="original_file" xlink:type="simple">https://binary.pensoft.net/fig/683754</uri></graphic></fig><p>Ecuador. <bold>Pichincha</bold>: Distrito Metropolitano de Quito, Bosque protector Mashpi, Trasecto Mashpi Laguna <named-content xmlns:xlink="http://www.w3.org/1999/xlink" content-type="dwc:verbatimCoordinates" xlink:type="simple"><named-content content-type="geo-json" specific-use="{&#34;type&#34;:&#34;Point&#34;,&#34;coordinates&#34;:[-78.872120,0.169750]}" id="NCID0EFOAE" xlink:type="simple">0.169750°N, 78.872120°W</named-content></named-content>, 1150 m, 27 Jun 2017, <italic>F. Tobar et al. 2908</italic> (<named-content xmlns:xlink="http://www.w3.org/1999/xlink" content-type="dwc:institutional_code" xlink:title="Pontificia Universidad Católica del Ecuador" xlink:href="http://grbio.org/institution/pontificia-universidad-cat%C3%B3lica-del-ecuador" xlink:type="simple">QCA</named-content>); Bosque protector Mashpi, Trasecto Mashpi Laguna <named-content xmlns:xlink="http://www.w3.org/1999/xlink" content-type="dwc:verbatimCoordinates" xlink:type="simple"><named-content content-type="geo-json" specific-use="{&#34;type&#34;:&#34;Point&#34;,&#34;coordinates&#34;:[-78.872120,0.169750]}" id="NCID0ETOAE" xlink:type="simple">0.169750°N, 78.872120°W</named-content></named-content>, 1150 m, 21 Sep 2018, <italic>F. Tobar et al. 3267</italic> (<named-content xmlns:xlink="http://www.w3.org/1999/xlink" content-type="dwc:institutional_code" xlink:title="Pontificia Universidad Católica del Ecuador" xlink:href="http://grbio.org/institution/pontificia-universidad-cat%C3%B3lica-del-ecuador" xlink:type="simple">QCA</named-content>).</p></tp:treatment-sec><tp:treatment-sec><!--Section generated to contain objects referenced in tp:taxon-treatment.--><fig id="F1" position="float" orientation="portrait"><object-id xmlns:xlink="http://www.w3.org/1999/xlink" content-type="doi" xlink:type="simple">10.3897/phytokeys.196.79673.figure1</object-id><object-id xmlns:xlink="http://www.w3.org/1999/xlink" content-type="arpha" xlink:type="simple">85B0742E-344F-5490-9F21-5BB252835663</object-id><label>Figure 1.</label><caption><p>Distribution of <italic><tp:taxon-name><tp:taxon-name-part taxon-name-part-type="genus" reg="Columnea">Columnea</tp:taxon-name-part><tp:taxon-name-part taxon-name-part-type="species" reg="ceticeps">ceticeps</tp:taxon-name-part></tp:taxon-name></italic> (squares), <italic><tp:taxon-name><tp:taxon-name-part taxon-name-part-type="genus" reg="Columnea">C.</tp:taxon-name-part><tp:taxon-name-part taxon-name-part-type="species" reg="fluidifolia">fluidifolia</tp:taxon-name-part></tp:taxon-name></italic> (triangles), and <italic><tp:taxon-name><tp:taxon-name-part taxon-name-part-type="genus" reg="Columnea">C.</tp:taxon-name-part><tp:taxon-name-part taxon-name-part-type="species" reg="pendens">pendens</tp:taxon-name-part></tp:taxon-name></italic> (circles). Note that range of <italic><tp:taxon-name><tp:taxon-name-part taxon-name-part-type="genus" reg="Columnea">C.</tp:taxon-name-part><tp:taxon-name-part taxon-name-part-type="species" reg="ceticeps">ceticeps</tp:taxon-name-part></tp:taxon-name></italic> extends into the Colombian departments of Chocó, Antioquia and Risaralda (not featured here) (map provided by Marco F. Monteros).</p></caption><graphic xmlns:xlink="http://www.w3.org/1999/xlink" xlink:href="phytokeys-196-049_article-79673__-g001.jpg" position="float" orientation="portrait" xlink:type="simple" id="oo_683751.jpg"><uri content-type="original_file" xlink:type="simple">https://binary.pensoft.net/fig/683751</uri></graphic></fig></tp:treatment-sec><ref-list><ref id="B7"><mixed-citation xmlns:xlink="http://www.w3.org/1999/xlink" xlink:type="simple">MAE (<year>2012</year>) Ministerio del Ambiente del Ecuador. Sistema de Clasificación de los Ecosistemas del Ecuador Continental. Quito, Ecuador.</mixed-citation></ref><ref id="B5"><mixed-citation xmlns:xlink="http://www.w3.org/1999/xlink" xlink:type="simple">IUCN (<year>2012</year>) IUCN Red List Categories and Criteria. Version 3.1, 2<sup>nd</sup> edn. IUCN, Gland, Switzerland and Cambridge, UK.</mixed-citation></ref><ref id="B6"><mixed-citation xmlns:xlink="http://www.w3.org/1999/xlink" xlink:type="simple">IUCN Standards and Petitions Committee (<year>2019</year>) Guidelines for using the IUCN Red List Categories and Criteria. Version 14. [Downloadable from:] <ext-link xlink:type="simple" ext-link-type="uri" xlink:href="http://www.iucnredlist.org/documents/RedListGuidelines.pdf">http://www.iucnredlist.org/documents/RedListGuidelines.pdf</ext-link></mixed-citation></ref></ref-list></tp:taxon-treatment>
