# Supplementary material for: ﻿Two new pendulous epiphytic Columnea L. (Gesneriaceae) species from the Chocó forests of the Northern Andes
Source: PhytoKeys. 2022 May 16;196:49–61. doi: 10.3897/phytokeys.196.79673 (PMC9849004; doi:10.3897/phytokeys.196.79673)
Supplement: XML Treatment for Columnea pendens [file phytokeys.196.79673-treatment2.xml]

<!DOCTYPE tp:taxon-treatment
  PUBLIC "-//TaxonX//DTD Taxonomic Treatment Publishing DTD v0 20100105//EN" "tax-treatment-NSO.dtd">
<tp:taxon-treatment xmlns:tp="http://www.plazi.org/taxpub"><tp:treatment-meta><kwd-group><label>Taxon classification</label><kwd>
              <named-content content-type="kingdom">Plantae</named-content>
            </kwd><kwd>
              <named-content content-type="order">Lamiales</named-content>
            </kwd><kwd>
              <named-content content-type="family">Gesneriaceae</named-content>
            </kwd></kwd-group><mixed-citation publication-type="journal"><person-group><name><surname>Tobar</surname><given-names>Francisco</given-names></name><name><surname>Smith</surname><given-names>James F.</given-names></name><name><surname>Clark</surname><given-names>John L.</given-names></name></person-group><article-title>﻿Two new pendulous epiphytic <italic><tp:taxon-name><tp:taxon-name-part taxon-name-part-type="genus" reg="Columnea">Columnea</tp:taxon-name-part></tp:taxon-name></italic> L. (<tp:taxon-name><tp:taxon-name-part taxon-name-part-type="family">Gesneriaceae</tp:taxon-name-part></tp:taxon-name>) species from the Chocó forests of the Northern Andes</article-title><source>PhytoKeys</source><day>16</day><month>05</month><year>2022</year><volume>196</volume><fpage>49</fpage><lpage>61</lpage><pub-id pub-id-type="doi">10.3897/phytokeys.196.79673</pub-id></mixed-citation></tp:treatment-meta><tp:nomenclature><label>﻿</label><tp:taxon-name>
            <object-id xmlns:xlink="http://www.w3.org/1999/xlink" content-type="arpha" xlink:type="simple">BAE52126-998A-5956-A510-26A05B9B7285</object-id>
            <tp:taxon-name-part taxon-name-part-type="genus" reg="Columnea">Columnea</tp:taxon-name-part>
            <tp:taxon-name-part taxon-name-part-type="species" reg="pendens">pendens</tp:taxon-name-part>
            <object-id xmlns:xlink="http://www.w3.org/1999/xlink" content-type="ipni" xlink:type="simple">urn:lsid:ipni.org:names:77297808-1</object-id>
          </tp:taxon-name><tp:taxon-authority>F.Tobar, J.L.Clark &amp; J.F.Sm.</tp:taxon-authority><tp:taxon-status xmlns:xlink="http://www.w3.org/1999/xlink" xlink:type="simple">sp. nov.</tp:taxon-status><xref ref-type="fig" rid="F5">Fig. 5</xref></tp:nomenclature><tp:treatment-sec sec-type="material" id="SECID0EMQAE"><title>Type.</title><p>Ecuador. Carchi, Espejo, road between Goaltal and Chical, near to río Gualpi, 0.890555°N, 78.2188889°W, 1786 m, 12 Sep 2021, <italic>F. Tobar 3638</italic> (holotype: <named-content xmlns:xlink="http://www.w3.org/1999/xlink" content-type="dwc:institutional_code" xlink:title="Pontificia Universidad Católica del Ecuador" xlink:href="http://grbio.org/institution/pontificia-universidad-cat%C3%B3lica-del-ecuador" xlink:type="simple">QCA</named-content>; isotype: <abbrev xmlns:xlink="http://www.w3.org/1999/xlink" xlink:title="National Herbarium of Ecuador" id="ABBRID0EYQAE" xlink:type="simple">QCNE</abbrev>).</p></tp:treatment-sec><tp:treatment-sec sec-type="diagnosis" id="SECID0E3QAE"><title>Diagnosis.</title><p>Similar to <italic><tp:taxon-name><tp:taxon-name-part taxon-name-part-type="genus" reg="Columnea">Columnea</tp:taxon-name-part><tp:taxon-name-part taxon-name-part-type="species" reg="ceticeps">ceticeps</tp:taxon-name-part></tp:taxon-name></italic>, differing in the bright orange corollas (vs. bright red corollas in <italic><tp:taxon-name><tp:taxon-name-part taxon-name-part-type="genus" reg="Columnea">C.</tp:taxon-name-part><tp:taxon-name-part taxon-name-part-type="species" reg="ceticeps">ceticeps</tp:taxon-name-part></tp:taxon-name></italic>), calyx lobes broadly ovate (vs. narrowly elongate in <italic><tp:taxon-name><tp:taxon-name-part taxon-name-part-type="genus" reg="Columnea">C.</tp:taxon-name-part><tp:taxon-name-part taxon-name-part-type="species" reg="ceticeps">ceticeps</tp:taxon-name-part></tp:taxon-name></italic>), corolla tube ventricose (vs. uniformly tubular in <italic><tp:taxon-name><tp:taxon-name-part taxon-name-part-type="genus" reg="Columnea">C.</tp:taxon-name-part><tp:taxon-name-part taxon-name-part-type="species" reg="ceticeps">ceticeps</tp:taxon-name-part></tp:taxon-name></italic>), and corolla tube densely pubescent (vs. corolla tube sparsely pubescent in <italic><tp:taxon-name><tp:taxon-name-part taxon-name-part-type="genus" reg="Columnea">C.</tp:taxon-name-part><tp:taxon-name-part taxon-name-part-type="species" reg="ceticeps">ceticeps</tp:taxon-name-part></tp:taxon-name></italic>).</p></tp:treatment-sec><tp:treatment-sec sec-type="description" id="SECID0EZSAE"><title>Description.</title><p>Epiphytic herb with elongate pendent shoots, 1.2–1.5 m long, brown, with zigzag appearance, glabrous near base, pilose with gold-colored trichomes near apex; internodes 2.0–4.5 cm long. Petioles 0.1–0.2 cm long, pilose with multicellular gold-colored trichomes; leaves opposite, pairs usually, nearly equal to isophyllous, rarely anisophyllous, 0.6–6.0 cm long, 0.3–2.3 cm wide, ovate to elliptic, apex acuminate, base slightly oblique, lateral veins 3–8 per side, adaxially dark-green, with white trichomes, abaxially green to red-purple, densely pilose with multicellular gold-colored trichomes and single-celled white trichomes, margin crenulate to serrulate. Inflorescence reduced to 1 or 2 flowers per axil; bracts not seen, presumably caducous. Pedicels 0.3–1.3 cm long, green or red, appressed pilose with multicellular gold-colored trichomes. Calyx clasping, lobes 1.2–2.3 cm long, 0.25 cm wide, triangular-ovate to broadly triangular-ovate, apex long acuminate, exterior densely pilose, with multicellular gold-colored trichomes, interior glabrous, margin serrulate. Corolla 5.2–6.1 cm long, 0.6–1.1 cm at widest point (apex of corolla limb, near throat), tubular, medially ventricose, gibbous at base, 2.8–3.5 mm wide at narrowest point at the base, bright orange externally, interior yellow, exterior densely pubescent with multicellular red-colored trichomes, interior with sparse short trichomes and some stalked glandular trichomes; limb bilabiate, upper lip with two fused dorsal lobes and two lateral lobes, lower limb with an extended ventral lip; dorsal lobes connate, rounded to subquadrate, ca. 6.2 mm long, ca. 6.5 mm wide; lateral lobes triangular to narrowly triangular, ca. 1.5 mm long, ca. 2.0 mm wide; ventral lobe, narrowly oblong to linear ca. 1.9 cm long and ca. 2.8 mm wide, galea 1.9 cm long. Filaments ca. 5.1 cm long, connate for ca. 0.5 cm and adnate to base of corolla, anthers ca. 1.4 mm long, ca. 1.3 mm wide, included in the corolla throat, quadrangular. Ovary 3.4 mm long, conical, pubescent or glabrous, with multicellular transparent trichomes; style pale yellow to white, pilose with multicellular transparent and short stalked glandular trichomes; stigma unlobed, papillate, included in corolla tube. Nectary a bilobed dorsal gland. Mature fruit and seeds not seen.</p></tp:treatment-sec><tp:treatment-sec sec-type="phenology" id="SECID0E5SAE"><title>Phenology.</title><p>Collected in flower during February-April, and September. Immature fruits observed in April.</p></tp:treatment-sec><tp:treatment-sec sec-type="etymology" id="SECID0EDTAE"><title>Etymology.</title><p>The specific epithet refers to the pendent epiphytic habit.</p></tp:treatment-sec><tp:treatment-sec sec-type="distribution" id="SECID0EITAE"><title>Distribution and preliminary assessment of conservation status.</title><p><italic><tp:taxon-name><tp:taxon-name-part taxon-name-part-type="genus" reg="Columnea">Columnea</tp:taxon-name-part><tp:taxon-name-part taxon-name-part-type="species" reg="pendens">pendens</tp:taxon-name-part></tp:taxon-name></italic> is endemic to the western Andean slopes of Ecuador and Colombia (Fig. <xref ref-type="fig" rid="F1">1</xref>). The forest is located in the broadly defined ecoregion referred to as the Chocó Biogeographic Region or the Tumbes-Chocó-Magdalena biodiversity hotspot.</p><p>The Ecuadorian populations are known from the provinces of Santo Domingo de los Tsáchilas and Carchi (Fig. <xref ref-type="fig" rid="F1">1</xref>). The Ecuadorian population from Santo Domingo de los Tsáchilas is located on the road that connects the village 23 de Julio with San Juan de Chiriboga. Several populations from Carchi are located near Río Gualpi, between 1500 and 1800 m. According to the vegetation classification system by the Ecosystems of Continental Ecuador (<xref ref-type="bibr" rid="B7">MAE 2012</xref>), the Ecuadorian forest is classified as <italic>Bosque siempreverde montano bajo de Cordillera Occidental de los Andes</italic> (<italic>BsBn04</italic>) (lower montane evergreen) and represents a narrow band of vegetation between 1400 and 2000 meters, that ranges from the Carchi province in the north to the Santo Domingo de los Tsáchilas province in the south. Current protected areas in Ecuador that correspond to montane evergreen forest include the Ecuadorian national park (Ministerio del Ambiente del Ecuador), Cotacahi-Cayapas Ecological Reserve, and several private reserves such as Los Cedros Biological Reserve, Maquipucuna Cloud Forest Reserve, and Río Guajalito.</p><p>The Colombia populations are known from Cerro Plateado, Cerro Pinche, and Munchique in the Cauca department, and La Planada in the Nariño department (Fig. <xref ref-type="fig" rid="F1">1</xref>). The Colombian forests that host populations of <italic><tp:taxon-name><tp:taxon-name-part taxon-name-part-type="genus" reg="Columnea">C.</tp:taxon-name-part><tp:taxon-name-part taxon-name-part-type="species" reg="pendens">pendens</tp:taxon-name-part></tp:taxon-name></italic> correspond to premontane, montane, pluvial, and cloud forests along the Pacific slopes of the Cordillera Occidental (western mountain range). Current protected areas in Colombia that correspond to known populations of <italic><tp:taxon-name><tp:taxon-name-part taxon-name-part-type="genus" reg="Columnea">C.</tp:taxon-name-part><tp:taxon-name-part taxon-name-part-type="species" reg="pendens">pendens</tp:taxon-name-part></tp:taxon-name></italic> include the community-based reserve, La Reserva Natural La Planada, in the Nariño department in southern Colombia. In addition, populations of <italic><tp:taxon-name><tp:taxon-name-part taxon-name-part-type="genus" reg="Columnea">C.</tp:taxon-name-part><tp:taxon-name-part taxon-name-part-type="species" reg="pendens">pendens</tp:taxon-name-part></tp:taxon-name></italic> are located in the Munchique National Natural Park, part of the Colombian Sistema Nacional de Áreas Protegidas, in the Cauca department.</p><p>Based on the available information and According to the IUCN Red List criteria (<xref ref-type="bibr" rid="B5">IUCN 2012</xref>; <xref ref-type="bibr" rid="B6">IUCN Standards and Petitions Committee 2019</xref>) <italic><tp:taxon-name><tp:taxon-name-part taxon-name-part-type="genus" reg="Columnea">C.</tp:taxon-name-part><tp:taxon-name-part taxon-name-part-type="species" reg="pendens">pendens</tp:taxon-name-part></tp:taxon-name></italic> is preliminary assessed as Endangered (<abbrev xmlns:xlink="http://www.w3.org/1999/xlink" xlink:title="Endangered" id="ABBRID0EHWAE" xlink:type="simple">EN</abbrev>) based on fewer than five known populations (criteria B1 + 2a), <abbrev xmlns:xlink="http://www.w3.org/1999/xlink" xlink:title="extent of occurrence" id="ABBRID0ELWAE" xlink:type="simple">EOO</abbrev> &lt; 5000 km<sup>2</sup>, and <abbrev xmlns:xlink="http://www.w3.org/1999/xlink" xlink:title="area of occupancy" id="ABBRID0ERWAE" xlink:type="simple">AOO</abbrev> &lt; 500 km<sup>2</sup>.</p></tp:treatment-sec><tp:treatment-sec sec-type="comments" id="SECID0EXWAE"><title>Comments.</title><p><italic><tp:taxon-name><tp:taxon-name-part taxon-name-part-type="genus" reg="Columnea">Columnea</tp:taxon-name-part><tp:taxon-name-part taxon-name-part-type="species" reg="pendens">pendens</tp:taxon-name-part></tp:taxon-name></italic> is similar to <italic><tp:taxon-name><tp:taxon-name-part taxon-name-part-type="genus" reg="Columnea">C.</tp:taxon-name-part><tp:taxon-name-part taxon-name-part-type="species" reg="ceticeps">ceticeps</tp:taxon-name-part></tp:taxon-name></italic>, which was recently described from Colombia and northern Ecuador (<xref ref-type="bibr" rid="B13">Smith et al. 2013b</xref>). The geographic distribution for these two species overlaps in northern Ecuador and southern Colombia (Fig. <xref ref-type="fig" rid="F1">1</xref>). <italic><tp:taxon-name><tp:taxon-name-part taxon-name-part-type="genus" reg="Columnea">Columnea</tp:taxon-name-part><tp:taxon-name-part taxon-name-part-type="species" reg="pendens">pendens</tp:taxon-name-part></tp:taxon-name></italic> has uniformly bright orange corollas (Fig. <xref ref-type="fig" rid="F5">5A</xref>) in contrast to the uniformly bright red corollas in <italic><tp:taxon-name><tp:taxon-name-part taxon-name-part-type="genus" reg="Columnea">C.</tp:taxon-name-part><tp:taxon-name-part taxon-name-part-type="species" reg="ceticeps">ceticeps</tp:taxon-name-part></tp:taxon-name></italic> (Fig. <xref ref-type="fig" rid="F4">4A</xref>). The calyx lobes of <italic><tp:taxon-name><tp:taxon-name-part taxon-name-part-type="genus" reg="Columnea">C.</tp:taxon-name-part><tp:taxon-name-part taxon-name-part-type="species" reg="pendens">pendens</tp:taxon-name-part></tp:taxon-name></italic> are broadly ovate (Fig. <xref ref-type="fig" rid="F5">5A</xref>) in contrast to the narrowly elongate calyx lobes of <italic><tp:taxon-name><tp:taxon-name-part taxon-name-part-type="genus" reg="Columnea">C.</tp:taxon-name-part><tp:taxon-name-part taxon-name-part-type="species" reg="ceticeps">ceticeps</tp:taxon-name-part></tp:taxon-name></italic> (Fig. <xref ref-type="fig" rid="F4">4A</xref>). The corolla in <italic><tp:taxon-name><tp:taxon-name-part taxon-name-part-type="genus" reg="Columnea">C.</tp:taxon-name-part><tp:taxon-name-part taxon-name-part-type="species" reg="pendens">pendens</tp:taxon-name-part></tp:taxon-name></italic> is medially inflated or ventricose and covered in uniformly dense (nearly tomentose) pubescence (Fig. <xref ref-type="fig" rid="F5">5A</xref>) in contrast to a sparsely pubescent corolla in <italic><tp:taxon-name><tp:taxon-name-part taxon-name-part-type="genus" reg="Columnea">C.</tp:taxon-name-part><tp:taxon-name-part taxon-name-part-type="species" reg="ceticeps">ceticeps</tp:taxon-name-part></tp:taxon-name></italic> (Fig. <xref ref-type="fig" rid="F4">4A</xref>).</p><fig id="F5" position="float" orientation="portrait"><object-id xmlns:xlink="http://www.w3.org/1999/xlink" content-type="doi" xlink:type="simple">10.3897/phytokeys.196.79673.figure5</object-id><object-id xmlns:xlink="http://www.w3.org/1999/xlink" content-type="arpha" xlink:type="simple">5EEBD048-1D81-523C-B7BB-7006EA711F94</object-id><label>Figure 5.</label><caption><p><italic><tp:taxon-name><tp:taxon-name-part taxon-name-part-type="genus" reg="Columnea">Columnea</tp:taxon-name-part><tp:taxon-name-part taxon-name-part-type="species" reg="pendens">pendens</tp:taxon-name-part></tp:taxon-name></italic> F.Tobar, J.L.Clark &amp; J.F.Sm. <bold>A</bold> mature flower <bold>B</bold> pendent shoot <bold>C</bold> gynoecium and androecium <bold>D</bold> calyx lobes (<bold>A–D</bold> from <italic>F. Tobar</italic> 3638). Photos by F. Tobar.</p></caption><graphic xmlns:xlink="http://www.w3.org/1999/xlink" xlink:href="phytokeys-196-049_article-79673__-g005.jpg" position="float" orientation="portrait" xlink:type="simple" id="oo_683755.jpg"><uri content-type="original_file" xlink:type="simple">https://binary.pensoft.net/fig/683755</uri></graphic></fig></tp:treatment-sec><tp:treatment-sec sec-type="material" id="SECID0EZ2AE"><title>Specimens examined.</title><p>Colombia. <bold>Cauca</bold>: toward south end of La Depresion, between Cerro Pinche and Cerro Plateado, 26 Sep 1994, <italic>E.L. Core 1358</italic> (<abbrev xmlns:xlink="http://www.w3.org/1999/xlink" xlink:title="United States National Herbarium" id="ABBRID0ED3AE" xlink:type="simple">US</abbrev>); El Tambo, <italic>O. Haught 5200</italic> (<abbrev xmlns:xlink="http://www.w3.org/1999/xlink" xlink:title="United States National Herbarium" id="ABBRID0EJ3AE" xlink:type="simple">US</abbrev>); El Tambo, Munchique Jul 1948 <italic>S. Yepes Agredo 472</italic> (<abbrev xmlns:xlink="http://www.w3.org/1999/xlink" xlink:title="United States National Herbarium" id="ABBRID0EP3AE" xlink:type="simple">US</abbrev>). <bold>Nariño</bold>: Reserva Natural La Planada, Ricaurte, on the road near Quebrada Dulce, 3 Mar 1989, <italic>J.F. Smith &amp; P. Galeano 1522</italic>, (COL, WIS). <bold>Ecuador. Carchi</bold>: canton Mira, via Gualchan-El Carmen-Chical, <named-content xmlns:xlink="http://www.w3.org/1999/xlink" content-type="dwc:verbatimCoordinates" xlink:type="simple"><named-content content-type="geo-json" specific-use="{&#34;type&#34;:&#34;Point&#34;,&#34;coordinates&#34;:[-78.216666,0.416667]}" id="NCID0E33AE" xlink:type="simple">0.4166667°N, 78.216666°W</named-content></named-content>, 1900–2000 m, 2 Nov 2014, <italic>AJ Perez et al. 7716</italic> (<named-content xmlns:xlink="http://www.w3.org/1999/xlink" content-type="dwc:institutional_code" xlink:title="Pontificia Universidad Católica del Ecuador" xlink:href="http://grbio.org/institution/pontificia-universidad-cat%C3%B3lica-del-ecuador" xlink:type="simple">QCA</named-content>). <bold>Santo Domingo de los Tsáchilas</bold>: cantón Santo Domingo, road between 23 de Julio y San Juan de Chirboga, <named-content xmlns:xlink="http://www.w3.org/1999/xlink" content-type="dwc:verbatimCoordinates" xlink:type="simple"><named-content content-type="geo-json" specific-use="{&#34;type&#34;:&#34;Point&#34;,&#34;coordinates&#34;:[-78.848611,-0.239444]}" id="NCID0EM4AE" xlink:type="simple">0.239444°S, 78.848611°W</named-content></named-content>, 1891 m, 21 April 2021, <italic>F. Tobar &amp; G. Rueda 3644</italic> (<named-content xmlns:xlink="http://www.w3.org/1999/xlink" content-type="dwc:institutional_code" xlink:title="Pontificia Universidad Católica del Ecuador" xlink:href="http://grbio.org/institution/pontificia-universidad-cat%C3%B3lica-del-ecuador" xlink:type="simple">QCA</named-content>).</p></tp:treatment-sec><tp:treatment-sec><!--Section generated to contain objects referenced in tp:taxon-treatment.--><fig id="F1" position="float" orientation="portrait"><object-id xmlns:xlink="http://www.w3.org/1999/xlink" content-type="doi" xlink:type="simple">10.3897/phytokeys.196.79673.figure1</object-id><object-id xmlns:xlink="http://www.w3.org/1999/xlink" content-type="arpha" xlink:type="simple">85B0742E-344F-5490-9F21-5BB252835663</object-id><label>Figure 1.</label><caption><p>Distribution of <italic><tp:taxon-name><tp:taxon-name-part taxon-name-part-type="genus" reg="Columnea">Columnea</tp:taxon-name-part><tp:taxon-name-part taxon-name-part-type="species" reg="ceticeps">ceticeps</tp:taxon-name-part></tp:taxon-name></italic> (squares), <italic><tp:taxon-name><tp:taxon-name-part taxon-name-part-type="genus" reg="Columnea">C.</tp:taxon-name-part><tp:taxon-name-part taxon-name-part-type="species" reg="fluidifolia">fluidifolia</tp:taxon-name-part></tp:taxon-name></italic> (triangles), and <italic><tp:taxon-name><tp:taxon-name-part taxon-name-part-type="genus" reg="Columnea">C.</tp:taxon-name-part><tp:taxon-name-part taxon-name-part-type="species" reg="pendens">pendens</tp:taxon-name-part></tp:taxon-name></italic> (circles). Note that range of <italic><tp:taxon-name><tp:taxon-name-part taxon-name-part-type="genus" reg="Columnea">C.</tp:taxon-name-part><tp:taxon-name-part taxon-name-part-type="species" reg="ceticeps">ceticeps</tp:taxon-name-part></tp:taxon-name></italic> extends into the Colombian departments of Chocó, Antioquia and Risaralda (not featured here) (map provided by Marco F. Monteros).</p></caption><graphic xmlns:xlink="http://www.w3.org/1999/xlink" xlink:href="phytokeys-196-049_article-79673__-g001.jpg" position="float" orientation="portrait" xlink:type="simple" id="oo_683751.jpg"><uri content-type="original_file" xlink:type="simple">https://binary.pensoft.net/fig/683751</uri></graphic></fig><fig id="F4" position="float" orientation="portrait"><object-id xmlns:xlink="http://www.w3.org/1999/xlink" content-type="doi" xlink:type="simple">10.3897/phytokeys.196.79673.figure4</object-id><object-id xmlns:xlink="http://www.w3.org/1999/xlink" content-type="arpha" xlink:type="simple">9653FC46-5156-5768-8C40-AF24C36FD0A7</object-id><label>Figure 4.</label><caption><p><italic><tp:taxon-name><tp:taxon-name-part taxon-name-part-type="genus" reg="Columnea">Columnea</tp:taxon-name-part><tp:taxon-name-part taxon-name-part-type="species" reg="ceticeps">ceticeps</tp:taxon-name-part></tp:taxon-name></italic> J.L.Clark &amp; J.F.Sm. <bold>A</bold> mature flower <bold>B</bold> pendent shoot <bold>C</bold> deeply bilabiate corolla <bold>D</bold> calyx lobes (<bold>A–D</bold> from <italic>J.L. Clark 12950</italic><bold>D</bold> photos by J.L. Clark.</p></caption><graphic xmlns:xlink="http://www.w3.org/1999/xlink" xlink:href="phytokeys-196-049_article-79673__-g004.jpg" position="float" orientation="portrait" xlink:type="simple" id="oo_683754.jpg"><uri content-type="original_file" xlink:type="simple">https://binary.pensoft.net/fig/683754</uri></graphic></fig></tp:treatment-sec><ref-list><ref id="B7"><mixed-citation xmlns:xlink="http://www.w3.org/1999/xlink" xlink:type="simple">MAE (<year>2012</year>) Ministerio del Ambiente del Ecuador. Sistema de Clasificación de los Ecosistemas del Ecuador Continental. Quito, Ecuador.</mixed-citation></ref><ref id="B5"><mixed-citation xmlns:xlink="http://www.w3.org/1999/xlink" xlink:type="simple">IUCN (<year>2012</year>) IUCN Red List Categories and Criteria. Version 3.1, 2<sup>nd</sup> edn. IUCN, Gland, Switzerland and Cambridge, UK.</mixed-citation></ref><ref id="B6"><mixed-citation xmlns:xlink="http://www.w3.org/1999/xlink" xlink:type="simple">IUCN Standards and Petitions Committee (<year>2019</year>) Guidelines for using the IUCN Red List Categories and Criteria. Version 14. [Downloadable from:] <ext-link xlink:type="simple" ext-link-type="uri" xlink:href="http://www.iucnredlist.org/documents/RedListGuidelines.pdf">http://www.iucnredlist.org/documents/RedListGuidelines.pdf</ext-link></mixed-citation></ref><ref id="B13"><mixed-citation xmlns:xlink="http://www.w3.org/1999/xlink" xlink:type="simple"><person-group><name name-style="western"><surname>Smith</surname><given-names>JF</given-names></name><name name-style="western"><surname>Amaya-Márquez</surname><given-names>M</given-names></name><name name-style="western"><surname>Marín-Gómez</surname><given-names>OH</given-names></name><name name-style="western"><surname>Clark</surname><given-names>JL</given-names></name></person-group> (<year>2013b</year>) <article-title>Four new species of <italic><tp:taxon-name><tp:taxon-name-part taxon-name-part-type="genus">Columnea</tp:taxon-name-part></tp:taxon-name></italic> (<tp:taxon-name><tp:taxon-name-part taxon-name-part-type="family">Gesneriaceae</tp:taxon-name-part></tp:taxon-name>) with primary distributions in Colombia.</article-title><source>Journal of the Botanical Research Institute of Texas</source><volume>7</volume>: <fpage>667</fpage>–<lpage>679</lpage>.</mixed-citation></ref></ref-list></tp:taxon-treatment>
